# Supplementary material for: Identification of Cacao Mild Mosaic Virus (CaMMV) and Cacao Yellow Vein-Banding Virus (CYVBV) in Cocoa (Theobroma cacao) Germplasm
Source: Viruses. 2021 Oct 26;13(11):2152. doi: 10.3390/v13112152 (PMC8623607; doi:10.3390/v13112152)
Supplement: Supplementary file 1 [file viruses-13-02152-s001.zip]

Archive with 1 entries (1 files):
- viruses-1363504-supplementary.pdf
